# Supplementary material for: Brain Single-Cell Transcriptional Responses to Bexarotene-Activated RXR in an Alzheimer’s Disease Model
Source: Int J Mol Sci. 2026 Mar 6;27(5):2435. doi: 10.3390/ijms27052435 (PMC12986491; doi:10.3390/ijms27052435)
Supplement: Supplementary file 1 [file ijms-27-02435-s001.zip]

Archive with 3 entries (3 files):
- Supplementary_Figures.pdf
- Table_S1_Results.xlsx
- Table_S2_Material-and-methods.xlsx
